# Supplementary material for: Comprehensive Characterization of a Streptococcus agalactiae Phage Isolated from a Tilapia Farm in Selangor, Malaysia, and Its Potential for Phage Therapy
Source: Pharmaceuticals (Basel). 2023 May 5;16(5):698. doi: 10.3390/ph16050698 (PMC10221047; doi:10.3390/ph16050698)
Supplement: Supplementary file 1 [file pharmaceuticals-16-00698-s001.zip]

Archive with 4 entries (4 files):
- Supplementary Figure S1.tif
- Supplementary Figure S2.tif
- Supplementary Material S3.zip
- Supplementary Material S4.xlsx
