# Supplementary material for: Comprehensive Characterization of a Streptococcus agalactiae Phage Isolated from a Tilapia Farm in Selangor, Malaysia, and Its Potential for Phage Therapy
Source: Pharmaceuticals (Basel). 2023 May 5;16(5):698. doi: 10.3390/ph16050698 (PMC10221047; doi:10.3390/ph16050698)
Supplement: Supplementary file 1 [file pharmaceuticals-16-00698-s001.zip › Supplementary Material S4.xlsx]

## Sheet: Sheet1
#	CDS Position	BLAST Hit	E-Value
1	466..478	attL	0
2	complement(652..5571)	PHAGE_Strept_TP_J34_NC_020197: putative minor tail protein; contains lysozyme and Chap domain; PP_00001; phage(gi444475919)	0
3	complement(5610..7172)	PHAGE_Strept_Alq132_NC_013598: tail protein; PP_00002; phage(gi273809744)	1.39e-119
4	complement(7173..9821)	PHAGE_Lactoc_TP901_1_NC_002747: TMP; PP_00003; phage(gi13786576)	1.17e-165
5	complement(9814..10119)	PHAGE_Entero_vB_IME197_NC_028671: hypothetical protein; PP_00004; phage(gi966199023)	7.21e-13
6	complement(10194..10553)	PHAGE_Strept_Sfi11_NC_002214: gp117; PP_00005; phage(gi9635022)	7.96e-32
7	complement(10669..11154)	PHAGE_Strept_Alq132_NC_013598: tail protein; PP_00006; phage(gi273809740)	6.59e-59
8	complement(11163..11549)	PHAGE_Strept_858_NC_010353: orf15; PP_00007; phage(gi168229288)	3.18e-40
9	complement(11546..11929)	PHAGE_Strept_Alq132_NC_013598: hypothetical protein; PP_00008; phage(gi273809738)	1.22e-24
10	complement(11922..12221)	PHAGE_Strept_Alq132_NC_013598: hypothetical protein; PP_00009; phage(gi273809737)	1.27e-09
11	complement(12218..12571)	PHAGE_Strept_Alq132_NC_013598: hypothetical protein; PP_00010; phage(gi273809736)	1.61e-33
12	complement(12587..12841)	PHAGE_Strept_T12_NC_028700: hypothetical protein; PP_00011; phage(gi966201525)	8.26e-06
13	complement(12854..13906)	PHAGE_Strept_Alq132_NC_013598: capsid; PP_00012; phage(gi273809734)	5.1e-144
14	complement(13906..14289)	PHAGE_Strept_Alq132_NC_013598: capsid; PP_00013; phage(gi273809733)	1.52e-09
15	complement(14299..14877)	PHAGE_Staphy_StB27_NC_019914: scaffold protein; PP_00014; phage(gi431809709)	6.25e-20
16	complement(15094..16065)	PHAGE_Strept_Alq132_NC_013598: capsid; PP_00015; phage(gi273809731)	2.96e-60
17	complement(16049..17542)	PHAGE_Strept_Alq132_NC_013598: portal protein; PP_00016; phage(gi273809730)	1.13e-176
18	complement(17555..18796)	PHAGE_Strept_Alq132_NC_013598: terminase large subunit; PP_00017; phage(gi273809729)	0
19	complement(18783..19154)	PHAGE_Strept_Alq132_NC_013598: terminase small subunit; PP_00018; phage(gi273809772)	1.18e-49
20	19388..19573	PHAGE_Lactob_LBR48_NC_027990: putative toxin component; PP_00019; phage(gi937456740)	5e-15
21	19625..20002	PHAGE_Clostr_phiCD119_NC_007917: hypothetical protein; PP_00020; phage(gi90592680)	6.59e-22
22	complement(21203..21637)	PHAGE_Strept_315.5_NC_004588: hypothetical protein; PP_00021; phage(gi28876412)	2.53e-93
23	complement(22163..22330)	hypothetical; PP_00022	0
24	complement(22327..22545)	PHAGE_Strept_Str_PAP_1_NC_028666: hypothetical protein; PP_00023; phage(gi966198666)	2.24e-06
25	complement(22542..23081)	PHAGE_Bacill_BCP8_2_NC_027355: putative HNH endonuclease; PP_00024; phage(gi849253050)	4.54e-25
26	complement(23083..23643)	PHAGE_Strept_315.5_NC_004588: hypothetical protein; PP_00025; phage(gi28876413)	1.7e-24
27	complement(23633..23875)	hypothetical; PP_00026	0
28	complement(23865..24104)	hypothetical; PP_00027	0
29	complement(24171..24332)	hypothetical; PP_00028	0
30	complement(24380..25129)	PHAGE_Gordon_GMA4_NC_030939: tail tip protein; PP_00029; phage(gi100054)	1.19e-99
31	complement(25132..25401)	PHAGE_Strept_P9_NC_009819: hypothetical protein; PP_00030; phage(gi157311157)	5.04e-37
32	complement(25398..25562)	hypothetical; PP_00031	0
33	complement(25559..25939)	PHAGE_Strept_315.5_NC_004588: hypothetical protein; PP_00032; phage(gi28876417)	1.8e-43
34	complement(25936..26100)	hypothetical; PP_00033	0
35	complement(26078..26374)	PHAGE_Strept_Str_PAP_1_NC_028666: hypothetical protein; PP_00034; phage(gi966198674)	7.79e-37
36	complement(26453..26737)	PHAGE_Strept_Str_PAP_1_NC_028666: hypothetical protein; PP_00035; phage(gi966198678)	2.87e-53
37	complement(26763..27629)	PHAGE_Staphy_PT1028_NC_007045: ORF004; PP_00036; phage(gi66395168)	3.12e-41
38	complement(27874..29427)	PHAGE_Lactoc_Q33_NC_049809: hypothetical protein; PP_00037; phage(gi100016)	9.85e-81
39	complement(29445..29927)	PHAGE_Lactob_Lc_Nu_NC_007501: putative single-stranded binding protein; PP_00038; phage(gi78000038)	5.36e-23
40	complement(29940..31307)	PHAGE_Lactob_CL2_NC_028835: helicase; PP_00039; phage(gi971748050)	7.51e-141
41	complement(31382..32065)	PHAGE_Strept_Alq132_NC_013598: nucleoside triphosphate binding motifs protein; PP_00040; phage(gi273809760)	8.95e-115
42	complement(32052..32342)	PHAGE_Strept_DT1_NC_002072: hypothetical protein; PP_00041; phage(gi9632447)	4.08e-17
43	complement(32339..32539)	hypothetical; PP_00042	0
44	complement(32615..32758)	PHAGE_Strept_315.5_NC_004588: hypothetical protein; PP_00043; phage(gi28876429)	8.71e-16
45	complement(32788..33045)	PHAGE_Strept_315.4_NC_004587: hypothetical protein; PP_00044; phage(gi28876371)	9.06e-55
46	33174..33467	hypothetical; PP_00045	0
47	complement(33464..33622)	hypothetical; PP_00046	0
48	complement(33655..34380)	PHAGE_Strept_Sfi21_NC_000872: anti-repressor; PP_00047; phage(gi9632967)	5.73e-111
49	complement(34409..34621)	PHAGE_Strept_Abc2_NC_013645: hypothetical protein; PP_00048; phage(gi281416410)	2.92e-24
50	34817..35158	PHAGE_Strept_YMC_2011_NC_018285: hypothetical protein; PP_00049; phage(gi399498689)	3.17e-29
51	35151..35519	PHAGE_Strept_315.5_NC_004588: putative cI-like repressor, metallo-prtoeinase motif; PP_00050; phage(gi28876433)	8.49e-81
52	35528..36214	PHAGE_Strept_315.5_NC_004588: hypothetical protein; PP_00051; phage(gi28876435)	1.08e-122
53	36388..37485	PHAGE_Strept_315.4_NC_004587: putative integrase; PP_00052; phage(gi28876380)	0
54	complement(37755..37937)	PHAGE_Strept_315.6_NC_004589: hypothetical protein; PP_00053; phage(gi28876438)	8.67e-23
55	complement(38060..38269)	PHAGE_Strept_315.1_NC_004584: hypothetical protein; PP_00054; phage(gi28876201)	2.31e-37
56	38419..38565	PHAGE_Strept_PH10_NC_012756: hypothetical protein; PP_00055; phage(gi238821371)	5.74e-16
57	38706..38957	PHAGE_Strept_phi3396_NC_009018: hypothetical protein; PP_00056; phage(gi126011119)	2.37e-52
58	complement(39101..40435)	PHAGE_Strept_APCM01_NC_029030: lysozyme; PP_00057; phage(gi971767291)	6.99e-85
59	complement(40561..40788)	PHAGE_Strept_315.2_NC_004585: putative holin; PP_00058; phage(gi28876207)	4.6e-46
60	complement(40781..41083)	PHAGE_Strept_315.4_NC_004587: hypothetical protein; PP_00059; phage(gi28876324)	2.07e-38
61	complement(41092..41292)	PHAGE_Strept_T12_NC_028700: hypothetical protein; PP_00060; phage(gi966201538)	1.48e-13
62	complement(41243..41659)	PHAGE_Strept_T12_NC_028700: hypothetical protein; PP_00061; phage(gi966201537)	1.04e-10
63	41848..41860	attR	0
